# Supplementary material for: Dual-Ionization SPME-GC–HRMS Metabolomic Profiling of Broccoli Volatiles for the Construction of a Broccoli Metabolic Database
Source: Molecules. 2025 Sep 17;30(18):3781. doi: 10.3390/molecules30183781 (PMC12472610; doi:10.3390/molecules30183781)
Supplement: Supplementary file 1 [file molecules-30-03781-s001.zip]

Archive with 4 entries (4 files):
- Figure S1. The collected samples of broccoli floret from 7 genotypes.jpg
- Table S1 A total of 206 volatile metabolites were detected in broccoli florets-0917.xlsx
- Table S2 Contents of volatile metabolites  across seven broccoli cultivars-0917.xlsx
- Table S3  Information on 191 broccoli cultivars.xlsx
