# Supplementary material for: Dual-Ionization SPME-GC–HRMS Metabolomic Profiling of Broccoli Volatiles for the Construction of a Broccoli Metabolic Database
Source: Molecules. 2025 Sep 17;30(18):3781. doi: 10.3390/molecules30183781 (PMC12472610; doi:10.3390/molecules30183781)
Supplement: Supplementary file 1 [file molecules-30-03781-s001.zip › Table S1 A total of 206 volatile metabolites were detected in broccoli florets-0917.xlsx]

## Sheet: Table S1 
Table S1 A total of 206 volatile metabolites were detected in broccoli florets
Number	Component Name	Retention Time	Reference m/z	Avg TIC	Formula (mol. ion)	CAS No.	Avg Calculated RI	Library RI	Classes	CI
1	Pentanal+B3:B197	0.555	44.0257	1551965151	C5H10O	110-62-3			Aldehyde
2	2-Hexenal, (E)-	3.114	41.0386	551060469	C6H10O	6728-26-3			Aldehyde	P
3	Ethylbenzene	3.339	91.0542	9268475	C8H10	100-41-4			Hydrocarbons
4	1-Pentanol	3.447	42.0464	89236167	C5H12O	71-41-0			Alcohol
5	Thiophene, 3-ethyl-	3.55	97.0106	21633341	C6H8S	1795-01-3			Heterocyclic	P
6	Allylacetone	3.64	43.0178	50094456	C6H10O	109-49-9			Ketone	P
7	p-Xylene	3.783	91.0542	20357362	C8H10	106-42-3			Hydrocarbons	P
8	Hexanol	4.255	56.0621	30031292	C6H14O	111-27-3			Alcohol
9	Isoamyl acetate	4.349	43.0178	2063764	C7H14O2	123-92-2			Ester
10	2-Ethyl-1-butanol	4.363	43.0542	1271758	C6H14O	97-95-0			Alcohol
11	cis-3-Hexenol	4.39	67.0542	1979224	C6H12O	928-96-1			Alcohol
12	Allyl Isothiocyanate	4.673	99.0137	2235272	C4H5NS	57-06-7			Others	P
13	o-Xylene	4.848	91.0542	10171454	C8H10	95-47-6			Hydrocarbons	P
14	Benzocyclobutene	4.87	104.062	25872768	C8H8	694-87-1			Hydrocarbons	P
15	Heptanal	5.544	70.0777	10082220	C7H14O	111-71-7	823	901	Aldehyde
16	Cyclohexene,1-(2-propenyl)-	6.209	81.0699	1499460	C9H14	13511-13-2	849	929	Hydrocarbons
17	Caproic acid methyl ester	6.563	74.0362	7124719	C7H14O2	106-70-7	863	925	Ester	P
18	7-Azabicyclo[4.1.0]heptane, 2-methyl-	7.39	96.0808	1110790	C7H13N	55903-15-6	896	948	Heterocyclic	P
19	Benzyl alcohol	7.475	79.0542	3711394	C7H8O	100-51-6	899	1036	Alcohol
20	n-propylbenzene	7.524	91.0542	1887762	C9H12	103-65-1	901	953	Hydrocarbons	P
21	7-Azabicyclo[4.1.0]heptane, 1-methyl-	7.713	82.0651	6019497	C7H13N	25022-25-7	908	961	Heterocyclic	P
22	Heptenal	7.969	41.0386	1250566	C7H12O	18829-55-5	916	958	Aldehyde
23	Dimethyl trisulfide	8.11	125.963	1428609335	C2H6S3	3658-80-8	921	970	Others
24	Benzaldehyde	8.256	77.0386	8157755	C7H6O	100-52-7	926	962	Aldehyde
25	Heptanonitrile	8.984	41.0386	113477389	C7H13N	629-08-3	951	988	Others	P
26	2,3-Octanedione	8.993	43.0178	81773661	C8H14O2	585-25-1	951	984	Ketone	P
27	2-Amylfuran	9.06	81.0335	47171653	C9H14O	3777-69-3	954	993	Heterocyclic	P
28	Cyclopentane, 1-methyl-3-(2-methyl-1-propenyl)-	9.262	81.0699	15627543	C10H18	75873-01-7	960	972	Hydrocarbons	P
29	(±)-1-phenylethanol	9.496	79.0542	17073134	C8H10O	98-85-1	968	1061	Alcohol
30	Octanal	9.694	43.0542	4412978	C8H16O	124-13-0	975	1003	Aldehyde
31	1-Octen-3-one	9.752	55.0178	62251552	C8H14O	4312-99-6	977	979	Ketone
32	Cyclohexyl acetate	9.806	43.0178	45356971	C8H14O2	622-45-7	979	1043	Ester
33	3,10-Dioxatricyclo[4.3.1.02,4]dec-7-ene, (1α,2α,4α,6α)- (9CI)	10.147	82.0413	16485943	C8H10O2	50267-08-8	991	964	Heterocyclic
34	Ethanone, 1-(3-methylenecyclopentyl)-	10.224	81.0699	14406066	C8H12O	54829-98-0	993	963	Ketone
35	2-Cyclohexylethanol	10.225	81.0699	9483746	C8H16O	4442-79-9	993	1098	Alcohol
36	4-Ethyl-2-hexynal	10.319	95.0491	517567	C8H12O	71932-97-3	997	958	Aldehyde
37	D-Limonene	10.439	68.0621	217256255	C10H16	5989-27-5	1001	1018	Terpenoids	P
38	Myroxide	10.523	79.0542	1482262	C8H10O2	28977-57-3	1003	1017	Heterocyclic
39	7-Oxabicyclo[4.1.0]heptane, 3-oxiranyl-	10.61	41.0022	6326760	C8H12O2	106-87-6	1006	981	Heterocyclic
40	1-Hexanol, 2-ethyl-	10.704	57.0699	8823403	C8H18O	104-76-7	1009	1030	Alcohol
41	2,2-Dimethyl-1-aza-spiro[2.4]heptane	11.2	110.096	584869	C8H15N	N/A	1023	1034	Heterocyclic	P
42	Durene	11.363	119.086	493895	C10H14	95-93-2	1031	1116	Hydrocarbons
43	(2E)-2-Octenal	11.71	41.0386	5298344	C8H14O	2548-87-0	1043	1060	Aldehyde
44	3-[(E)-3-Methyl-1-butenyl]-1-cyclohexene	12.029	79.0542	6086431	C11H18	56030-49-0	1054	1104	Hydrocarbons	P
45	(3E,5E)-3,5-Octadien-2-one	12.101	95.0491	187208595	C8H12O	30086-02-3	1056	1073	Ketone	P
46	4-Ethylphenol	12.419	107.049	1841961	C8H10O	123-07-9	1067	1169	Alcohol
47	Benzene, pentyl-	12.433	91.0542	2154435	C11H16	538-68-1	1067	1157	Hydrocarbons
48	2-Isopropyl-3-methoxypyrazine	12.716	137.071	3335030	C8H12N2O	25773-40-4	1077	1097	Heterocyclic
49	2-Octanone	12.756	43.0178	1469257	C8H16O	111-13-7	1078	990	Ketone
50	3-Octanone	12.902	43.0178	68661104	C8H16O	106-68-3	1083	986	Ketone
51	3-Octanol	12.918	59.0491	106207839	C8H18O	589-98-0	1083	994	Alcohol
52	Cyclohexene, 2-ethenyl-1,3,3-trimethyl-	13.084	135.117	8886180	C11H18	5293-90-3	1089	1105	Hydrocarbons	P
53	1-Octanol	13.176	56.0621	23233457	C8H18O	111-87-5	1092	1071	Alcohol
54	5-Hepten-2-ol, 6-methyl-	13.38	95.0855	54594532	C8H16O	1569-60-4	1099	994	Alcohol
55	1-(3-Methyl-cyclopent-2-enyl)-cyclohexene	13.587	162.14	2492649	C12H18	N/A	1106	1303	Hydrocarbons
56	Isophorone	13.892	82.0413	2874886	C9H14O	78-59-1	1116	1124	Ketone
57	1,1'-Bicyclohexyl	14.409	82.0777	2840456	C12H22	92-51-3	1134	1302	Hydrocarbons
58	Phenylcyclohexane	14.539	104.062	732646	C12H16	827-52-1	1139	1318	Hydrocarbons
59	Nonanal	14.584	57.0335	484169	C9H18O	124-19-6	1140	1104	Aldehyde
60	2,4-Dimethylbenzaldehyde	14.597	133.065	2401752	C9H10O	15764-16-6	1141	1181	Aldehyde
61	4-Methylguaiacol	14.651	138.068	52181619	C8H10O2	93-51-6	1142	1193	Ether
62	Trans-2-nonenal	14.838	41.0386	2178395	C9H16O	18829-56-6	1149	1162	Aldehyde
63	cis-Cinnamaldehyde	15.006	131.049	6873184	C9H8O	57194-69-1	1155	1219	Aldehyde
64	Nonan-2-ol	15.018	45.0335	899332	C9H20O	628-99-9	1155	1102	Alcohol
65	Cinnamaldehyde	15.02	131.049	1063938	C9H8O	14371-10-9	1155	1270	Aldehyde
66	Benzaldehyde, 4-ethyl-	15.154	134.073	198146147	C9H10O	4748-78-1	1160	1180	Aldehyde
67	Allyl Phenyl Ether	15.388	134.073	3723682	C9H10O	1746-13-0	1168	1058	Ether
68	Heptyl acetat	15.419	43.0178	44934204	C9H18O2	112-06-1	1169	1113	Ester
69	γ-Nonalactone	15.428	85.0284	2122303	C9H16O2	104-61-0	1169	1363	Ester
70	Allyl caproate	15.473	43.0541	11589612	C9H16O2	123-68-2	1171	1080	Ester
71	Cyclohexanol, 2-(2-propynyloxy)-, trans-	15.478	99.0804	6792796	C9H14O2	7229-32-5	1171	1241	Ether
72	5-Methyl-5-octen-1-ol	15.505	43.0178	5059625	C9H18O	N/A	1170	1144	Alcohol
73	R-Limonene	15.725	43.0178	3066178	C10H16O3	N/A	1179	1249	Terpenoids
74	Naphthalene	15.761	128.062	1425023	C10H8	91-20-3	1181	1182	Hydrocarbons	P
75	4-Isopropylphenol	15.922	121.065	1069423	C9H12O	99-89-8	1186	1227	Alcohol
76	(−)-Isoborneol	15.936	95.0855	1172279	C10H18O	124-76-5	1187	1157	Terpenoids
77	Dodecane	16.028	57.0699	2785373	C12H26	112-40-3	1190	1214	Hydrocarbons
78	2-Acetyl-3-methylthiophene	16.075	125.006	1587684	C7H8OS	13679-72-6	1192	1178	Heterocyclic
79	Myrtenol	16.183	79.0542	6371416	C10H16O	515-00-4	1195	1195	Terpenoids
80	Safranal	16.237	107.086	3239072	C10H14O	116-26-7	1197	1201	Terpenoids
81	(Z)-Nerol	16.326	69.0699	18462369	C10H18O	106-25-2	1200	1228	Terpenoids
82	Dimethyltetrasulfane	16.65	157.935	831336230	C2H6S4	5756-24-1	1315	1234	Others	P
83	3-Tridecane-1-yne.(Z)-	16.672	79.0542	41751620	C13H22	37981-62-7	1213	1319	Hydrocarbons
84	Citral	16.785	69.0699	311692396	C10H16O	5392-40-5	1217	1276	Terpenoids	P
85	2-Methoxy-4-vinylphenol	16.892	135.044	2252090	C9H10O2	7786-61-0	1221	1220	Ether
86	(R)-(+)-Citronellol	17.041	67.0699	11303020	C10H20O	1117-61-9	1226	1220	Terpenoids
87	2-n-Hexylcyclopentanone	17.242	84.057	752301	C11H20O	13074-65-2	1234	1329	Ketone
88	Borneol	17.323	95.0852	14002520	C10H18O	507-70-0	1236	1167	Terpenoids
89	Hydrocinnamonitrile	17.458	91.0542	107872520	C9H9N	645-59-0	1241	1244	Others
90	Limonene dioxide	17.791	43.0178	27716579	C10H16O2	96-08-2	1253	1294	Terpenoids
91	Isobutyl hexanoate	17.89	99.0804	1841105	C10H20O2	105-79-3	1257	1149	Ester
92	2-Decenal	17.974	43.0542	2214613	C10H18O	3913-81-3	1260	1263	Aldehyde
93	1,7-Octadiene-3,6-diol, 2,6-dimethyl-	18.15	67.0542	2553586	C10H18O2	51276-33-6	1267	1273	Terpenoids	P
94	n-benzylideneisopropylamine	18.312	147.104	25900897	C10H13N	6852-56-8	1270	1244	Others
95	1-Methoxyindole	18.316	117.057	50967860	C9H9NO	54698-11-2	1273	1218	Heterocyclic	P
96	2-Pinen-4-one	18.612	107.086	53215348	C10H14O	1196-01-6	1283	1204	Terpenoids
97	10-Undecenal	18.644	41.0386	19523768	C11H20O	112-45-8	1285	1288	Aldehyde
98	Tridecane	18.864	57.0699	2703715	C13H28	629-50-5	1293	1313	Hydrocarbons
99	(E,E)-2,4-Decadienal	18.927	81.0699	1407355	C10H16O	25152-84-5	1295	1317	Aldehyde
100	Indole	19.349	117.057	4868210	C8H7N	120-72-9	1311	1295	Heterocyclic
101	(E)-5-Tetradecen-3-yne	19.43	79.0542	4885646	C14H24	74744-48-2	1314	1438	Hydrocarbons
102	Methyl caprate	19.547	74.0362	122090959	C11H22O2	110-42-9	1318	1325	Ester	P
103	Dispiro[4.0.4.1]undecan-1-one	19.865	81.0699	1143346	C11H16O	N/A	1330	1319	Ketone
104	cis-3-Hexenyl hexanoate	20.009	82.0777	46223654	C12H22O2	31501-11-8	1336	1380	Ester
105	11-Oxatetracyclo[5.3.2.0(2,7).0(2,8)]dodecan-9-one	20.211	107.086	317312985	C11H14O2	N/A	1344	1208	Ketone
106	Eugenol	20.624	164.083	6382125	C10H12O2	97-53-0	1360	1357	Ether
107	2-Undecenal	20.745	70.0413	7031856	C11H20O	2463-77-6	1364	1367	Aldehyde
108	Geosmin	20.857	112.088	61990411	C12H22O	19700-21-1	1368	1431	Terpenoids
109	Adamantane, 2-hydroperoxy-2-ethenyl-	21.006	151.112	18734255	C12H18O2	N/A	1374	1365	Others
110	Indole, 3-methyl-	21.073	130.065	139252814	C9H9N	83-34-1	1377	1391	Heterocyclic
111	2-Isopropenyl-2,5-dimethyl-1-cyclohexanone	21.109	41.0386	2815746	C11H18O	6711-26-8	1378	1252	Ketone
112	Decahydro-2,7a-dimethylnaphth[1,2-b]oxirene	21.149	95.0855	10218519	C12H20O	55976-08-4	1380	1247	Others
113	Hexyl Hexanoate	21.208	43.0178	2598032	C12H24O2	6378-65-0	1382	1384	Ester
114	Acenaphthene	21.289	153.07	3009162	C12H10	83-32-9	1385	1486	Hydrocarbons
115	1-Dodecanol	21.316	55.0542	5073445	C12H26O	112-53-8	1384	1473	Alcohol
116	β-Humulene	21.352	107.086	1953636	C15H24	116-04-1	1387	1440	Terpenoids
117	Methyl undecanoate	21.504	74.0362	12044866	C12H24O2	1731-86-8	1393	1428	Ester
118	n-tetradecane	21.581	57.0699	3756088	C14H30	629-59-4	1396	1413	Hydrocarbons
119	1H-indol-3-ylmethyl acetate	21.715	130.065	6848653	C11H11NO2	959256-81-6	1401	1630	Ester
120	Methyl eugenol	21.801	178.099	5993894	C11H14O2	93-15-2	1405	1402	Ether
121	1,2,3,4,4a,7,8,8a-Octahydro-2,7-methanonaphthalene-3-methanol	21.833	79.0542	739685	C12H18O	56045-33-1	1406	1286	Alcohol
122	Citronellyl Acetate	21.837	43.0178	9793560	C12H22O2	150-84-5	1406	1354	Ester
123	α-Guaiene	21.916	105.07	10106828	C15H24	3691-12-1	1410	1439	Terpenoids
124	2,6,10,10-Tetramethylbicyclo[7.2.0]undeca-2,6-diene	22.169	81.0699	3286735	C15H24	136296-37-2	1420	1499	Terpenoids
125	β-Caryophyllene	22.277	93.0699	56950324	C15H24	87-44-5	1424	1419	Terpenoids
126	2-Benzofuranmethanol, 2,4,5,6,7,7a-hexahydro-4,4,7a-trimethyl-, cis-	22.34	165.127	3007226	C12H20O2	77384-15-7	1427	1493	Heterocyclic
127	2,3-Dihydro-1-(1-methylpropyl)-1H-indole	22.353	146.096	982446	C12H17N	55955-58-3	1427	1394	Heterocyclic
128	α-Humulene	22.394	93.0699	11559256	C15H24	6753-98-6	1429	1454	Terpenoids
129	2,5-Dimethyl-3-phenylfuran	22.452	172.088	6205317	C12H20O	19842-57-0	1431	1395	Heterocyclic
130	Bicyclo[5.2.0]nonane, 4-methylene-2,8,8-trimethyl-2-vinyl-	22.545	81.0699	615877	C15H24	N/A	1435	1407	Terpenoids
131	(-)-β-Longipinene	22.663	91.0542	3796070	C15H24	41432-70-6	1440	1403	Terpenoids
132	5,9-Undecadien-2-one, 6,10-dimethyl-, (E)-	22.861	43.0178	48211716	C13H22O	3796-70-1	1448	1453	Ketone
133	Farnesane	23.003	57.0699	10950528	C15H32	3891-98-3	1452	1366	Terpenoids
134	1-Pentadecyne	23.144	81.0699	36843585	C15H28	765-13-9	1460	1518	Hydrocarbons
135	2,7-Methanonaphthalene-3-methanol, 1,2,3,4,4a,7,8,8a-octahydro-	23.313	79.0542	1373935	C12H18O	56045-33-1	1466	1286	Alcohol
136	β-Copaene	23.462	161.132	29610348	C15H24	18252-44-3	1472	1432	Terpenoids
137	5-Pentadecen-7-yne,(Z)-	23.566	79.0542	1829800	C15H26	74744-50-6	1477	1538	Hydrocarbons
138	trans-β-lonone	23.682	177.127	1314889389	C13H20O	79-77-6	1481	1486	Ketone	P
139	β-Ionone epoxide	23.759	123.044	647158336	C13H20O2	23267-57-4	1483	1473	Terpenoids
140	Pentadecane	23.988	57.0699	428545494	C15H32	629-62-9	1494	1512	Hydrocarbons
141	(Z)-2-Pentadecen-4-yne	24.397	79.0542	2957601	C15H26	74646-33-6	1511	1538	Hydrocarbons
142	(E,Z,Z)-2,4,7-Tridecatrienal	24.409	81.0335	2420973	C13H20O	N/A	1512	1526	Aldehyde
143	Dodecanoic acid methyl ester	24.643	74.0362	27950832	C13H26O2	111-82-0	1522	1526	Ester
144	Methyl 10-methylundecanoate	24.759	74.0362	662245	C13H26O2	5129-56-6	1525	1417	Ester
145	4-(1,5-Dihydroxy-2,6,6-trimethylcyclohex-2-enyl)but-3-en-2-one	25.003	43.0178	98695305	C13H20O3	N/A	1537	1767	Ketone
146	Damascenone	25.255	69.0335	4012198	C13H18O	23696-85-7	1548	1440	Ketone
147	Ethenyl 4-(1,1-dimethylethyl)benzoate	25.708	161.096	980560818	C13H16O2	15484-80-7	1567	1477	Ester
148	Benzene, 1,4-bis(1-formylethyl)-	25.73	161.096	13325826	C12H14O2	N/A	1568	1553	Aldehyde	P
149	5-Di-epi-aristolochene	25.829	161.232	12143850	C15H24	54868-40-5	1572	1474	Terpenoids
150	β-Damascenone	25.906	69.0335	2634689	C13H18O	23726-93-4	1576	1386	Ketone
151	β-Bulnesene	25.933	204.187	2038909	C15H24	20085-93-2	1577	1459	Terpenoids
152	Amyl octanoate	25.955	70.0777	494252	C13H26O2	638-25-5	1578	1470	Ester
153	Cyclohexanebutanal, 2,2-dimethyl-6-methylene-	26.099	69.0699	1203611	C13H22O	95452-13-4	1584	1703	Aldehyde
154	5-Methoxytryptophol	26.121	160.076	726777668	C11H13NO2	712-09-4	1585	1795	Alcohol
155	Ethyl laurate	26.254	88.0519	6873399	C14H28O2	106-33-2	1591	1595	Ester
156	n-Hexadecane	26.462	57.0699	1284111	C16H34	544-76-3	1600	1612	Hydrocarbons
157	Tetradecanal	26.678	57.0335	282159980	C14H28O	124-25-4	1609	1613	Aldehyde	P
158	Amylcinnamaldehyde	27.208	117.07	2654494	C14H18O	122-40-7	1633	1662	Aldehyde
159	5-Hydroxy-2,3,3-trimethyl-2-(3-methyl-buta-1,3-dienyl)-cyclohexanone	27.337	122.073	779716	C14H22O2	N/A	1639	1721	Ketone
160	3-Heptadecen-5-yne	27.886	79.0542	1422638	C17H30	74744-55-1	1664	1736	Hydrocarbons
161	1-Tetradecanol	28.002	43.0542	4099414	C14H30O	112-72-1	1669	1676	Alcohol
162	Amyl Salicylate	28.074	120.021	3069376	C12H16O3	2050-08-0	1673	1679	Ester
163	Heptadecane	28.518	57.0699	20827608	C17H36	629-78-7	1693	1711	Hydrocarbons
164	7-Methoxy-4-quinolinol	28.537	175.063	2991165529	C10H9NO2	82121-05-9	1694	1635	Heterocyclic	P
165	1H-Indole-3-carboxaldehyde, 5-methoxy-	28.685	175.063	791208	C10H9NO2	10601-19-1	1700	1641	Aldehyde
166	1-Heptadecyne	28.93	81.0699	84475533	C17H32	26186-00-5	1712	1709	Hydrocarbons	P
167	E-7-Tetradecenol	28.937	41.0386	52009400	C14H28O	37011-95-3	1711	1664	Alcohol
168	Methyl myristate	29.157	74.0362	1266130	C15H30O2	124-10-7	1722	1725	Ester
169	Arvelexin	29.537	171.055	846914	C11H10N2O	4837-74-5	1740	1798	Heterocyclic	P
170	Nootkatone	30.382	147.117	47217011	C15H22O	4674-50-4	1780	1808	Ketone
171	Ethyl myristate	30.575	88.0519	1583604	C16H32O2	124-06-1	1789	1794	Ester
172	Z,Z-2,5-Pentadecadien-1-ol	30.63	135.167	2583738	C15H28O	139185-79-8	1792	1771	Alcohol
173	Phenanthrene	30.666	178.078	6035680	C14H10	85-01-8	1793	1775	Hydrocarbons
174	Octadecane	30.76	57.0699	3058222	C18H38	593-45-3	1798	1810	Hydrocarbons
175	Avocadenofuran	30.845	81.0335	1003925	C17H28O	25346-24-1	1802	1796	Heterocyclic
176	Methyl pentadecanoate	31.286	74.0362	10315875	C16H32O2	7132-64-1	1821	1820	Ester
177	Benzyl phenylacetate	31.582	91.0542	5862095	C15H14O2	102-16-9	1834	1833	Ester
178	3-Octadecyne	31.67	67.0542	547120892	C18H34	61886-64-4	1838	1828	Hydrocarbons	P
179	7,11-Hexadecadienal	31.874	55.0542	35945309	C16H28O	N/A	1847	1816	Aldehyde
180	7,10,13-Hexadecatrienoic acid, methyl ester	33.01	79.0542	58497194	C17H28O2	56554-30-4	1896	1902	Ester	P
181	Methyl palmitate	33.45	74.0362	26907298	C17H34O2	112-39-0	1924	1926	Ester	P
182	Cembrene A	33.71	68.0621	7964896	C20H32	31570-39-5	1942	1959	Terpenoids
183	Cembrene	33.897	133.101	5961952	C20H32	1898-13-1	1954	1939	Terpenoids
184	α-Camphorene	33.944	147.117	21792372	C20H32	20016-72-2	1957	1982	Terpenoids
185	Biformene	34.407	257.226	11243989	C20H32	5957-33-5	1988	1931	Terpenoids
186	13-Heptadecyn-1-ol	34.425	82.0777	1290867	C17H32O	56554-77-9	1990	1971	Alcohol
187	Sclarene	34.483	257.226	26907298	C20H32	511-02-4	1993	1948	Terpenoids
188	(4E,11S)-4,14,15,15-Tetramethyl-8-methylenebicyclo[9.3.1]pentadeca-4,14-diene	34.492	133.101	9550644	C20H32	386223-19-4	1994	2027	Terpenoids
189	Trachylobane	34.64	41.0386	68060212	C20H32	5282-35-9	2006	2019	Terpenoids
190	Isopimara-9(11),15-diene	34.741	257.226	80402114	C20H32	39702-28-8	2015	1906	Terpenoids
191	Methyl heptadecanoate	34.833	74.0362	735431	C18H36O2	1731-92-6	2023	2028	Ester
192	10-Heptadecen-8-ynoic acid, methyl ester, (E)-	34.94	79.0542	830977	C18H30O2	16714-85-5	2033	2003	Ester
193	6,9,12-Octadecatrienoic acid, methyl ester	35.243	67.0178	1028041	C19H32O2	2676-41-7	2061	2101	Ester
194	Heneicosane	35.493	57.0699	5921066	C21H44	629-94-7	2084	2109	Hydrocarbons
195	Methyl (7E,10E)-7,10-octadecadienoate	35.511	67.0542	2704350	C19H34O2	56554-24-6	2085	2097	Ester
196	Methyl linolelaidate	35.542	67.0542	82662084	C19H34O2	2566-97-4	2088	2093	Ester
197	Methyl Linolenate	35.623	79.0542	86055764	C19H32O2	301-00-8	2096	2098	Ester	P
198	9-Octadecen-12-ynoic acid, methyl ester	35.709	43.0178	6644969	C19H32O2	56847-05-3	2104	2103	Ester
199	i-Propyl 6,9,12-hexadecatrienoate	36.002	79.0542	823552	C19H32O2	N/A	2138	2037	Ester
200	Methyl stearate	36.463	74.0362	4849606	C19H38O2	112-61-8	2191	2128	Ester
201	3,4'-Isopropylidenediphenol	36.621	213.091	156994944	C15H16O2	46765-25-7	2211	2173	Others	P
202	Tricosane	37.182	57.0699	12846838	C23H48	638-67-5	2287	2307	Hydrocarbons
203	Bis(2-ethylhexyl) adipate	37.837	129.055	186221950	C22H42O4	103-23-1	2384	2398	Ester
204	Pentacosane	38.453	57.0699	5082751	C25H52	629-99-2	2486	2506	Hydrocarbons
205	Octacosane	39.966	57.0699	7485862	C28H58	630-02-4	2776	2804	Hydrocarbons
206	Nonacosane	40.454	57.0699	134004685	C29H60	630-03-5	2881	2904	Hydrocarbons
Notes：contains data generated from the EI mode. Compounds without assigned CAS registry numbers are indicated as N/A. Compounds marked with "√" in column K were detected in CI mode as well.
