# Supplementary material for: Dual-Ionization SPME-GC–HRMS Metabolomic Profiling of Broccoli Volatiles for the Construction of a Broccoli Metabolic Database
Source: Molecules. 2025 Sep 17;30(18):3781. doi: 10.3390/molecules30183781 (PMC12472610; doi:10.3390/molecules30183781)
Supplement: Supplementary file 1 [file molecules-30-03781-s001.zip › Table S2 Contents of volatile metabolites across seven broccoli cultivars-0917.xlsx]

## Sheet: Table S2 
Table S2 Contents of volatile metabolites across seven broccoli cultivars.
Number	Component Name	Q28	Q49	Q213	Q214	Q217	Q230	Q265	Classes
1	Pentanal+B3:B197	0	0	229.012	100.15	150.712	110.901	106.983	Aldehyde
2	2-Hexenal, (E)-	0	0	81.316	45.9641	18.9171	39.5735	10.5714	Aldehyde
3	Ethylbenzene	0	0	0	0	0.63845	0	0	Hydrocarbons
4	1-Pentanol	0	0	13.1679	8.07002	0	0	0	Alcohol
5	Thiophene, 3-ethyl-	0	0	0	1.9294	1.51824	1.88287	0	Heterocyclic
6	Allylacetone	0	0.825637	0	0	3.45071	1.444	0	Ketone
7	p-Xylene	0	0	0	0	1.4023	0.166915	0	Hydrocarbons
8	Hexanol	0	0	4.4315	1.78931	0.200776	1.17483	0	Alcohol
9	Isoamyl acetate	0	0	0	0.18406	1.12842	0	0	Ester
10	2-Ethyl-1-butanol	0	0	0.187664	0	0	0	0	Alcohol
11	cis-3-Hexenol	0	0	0	0	0	0.171974	0	Alcohol
12	Allyl Isothiocyanate	0	0	0	0.199356	0	0	0	Others
13	o-Xylene	0	0	0	0	0.700651	0	0	Hydrocarbons
14	Benzocyclobutene	0	1.81001	0	0	1.78222	0	0	Hydrocarbons
15	Heptanal	0	0.978268	1.48776	1.00836	0.866035	0.607343	0.571262	Aldehyde
16	Cyclohexene,1-(2-propenyl)-	0	0.131865	0.221264	0	0	0	0	Hydrocarbons
17	Caproic acid methyl ester	0	0	0.107469	0.132272	0.490779	0.11761	0	Ester
18	7-Azabicyclo[4.1.0]heptane, 2-methyl-	0	0	0	0	0	0.675611	0	Heterocyclic
19	Benzyl alcohol	0	0	0	0.331006	0	0	0	Alcohol
20	n-propylbenzene	0	0	0	0	0.130037	0	0	Hydrocarbons
21	7-Azabicyclo[4.1.0]heptane, 1-methyl-	0	0	0	0	0	0.523031	0	Heterocyclic
22	Heptenal	0	0	0	0	0.086144	0	0	Aldehyde
23	Dimethyl trisulfide	50.7913	337.378	141.34	50.1031	92.4599	142.492	12.9915	Others
24	Benzaldehyde	0	0	1.08244	0.727562	0.67293	0.518126	0	Aldehyde
25	Heptanonitrile	3.80491	0	0	0	0	0	0	Others
26	2,3-Octanedione	3.39992	8.56051	16.745	6.24243	5.14946	5.07532	4.51087	Ketone
27	2-Amylfuran	4.21341	2.80318	6.00398	3.78544	5.14662	4.13323	2.60213	Heterocyclic
28	Cyclopentane, 1-methyl-3-(2-methyl-1-propenyl)-	0	0.582541	1.49552	1.39377	0	0.705736	0.559223	Hydrocarbons
29	(±)-1-phenylethanol	0	1.20558	2.39683	1.36816	1.44613	1.48347	0.884437	Alcohol
30	Octanal	3.64375	0	0.651191	0.584655	0	0	0.406314	Aldehyde
31	1-Octen-3-one	1.28219	4.34483	4.38622	4.5509	4.28814	2.19786	2.6649	Ketone
32	Cyclohexyl acetate	0.353611	0.228655	0.251646	0.188759	0.242175	0	2.50202	Ester
33	3,10-Dioxatricyclo[4.3.1.02,4]dec-7-ene, (1α,2α,4α,6α)- (9CI)	0	0.868452	2.43271	1.44414	1.40872	0	1.92385	Heterocyclic
34	Ethanone, 1-(3-methylenecyclopentyl)-	0	2.23967	2.1258	0	0	0	0	Ketone
35	2-Cyclohexylethanol	0	0	0	0	0	0	0	Alcohol
36	4-Ethyl-2-hexynal	0	0.122228	0	0	0	0	0	Aldehyde
37	D-Limonene	8.74365	0	0	0	14.9655	0	0	Terpenoids
38	Myroxide	0.0978238	0.350049	0	0	0	0	0	Heterocyclic
39	7-Oxabicyclo[4.1.0]heptane, 3-oxiranyl-	0.194363	0.464458	0.677689	0.564262	0.31365	0.50719	0.356144	Heterocyclic
40	1-Hexanol, 2-ethyl-	0	0.0988276	0.489316	0	0.607792	0	0.368352	Alcohol
41	2,2-Dimethyl-1-aza-spiro[2.4]heptane	0	0	0	0	0	0.355732	0	Heterocyclic
42	Durene	0	0.116637	0.23579	0.175734	0	0	0	Hydrocarbons
43	(2E)-2-Octenal	0.332445	0.372597	0.953157	0	0	0.46037	0.637805	Aldehyde
44	3-[(E)-3-Methyl-1-butenyl]-1-cyclohexene	0	0	0	0	0	0.528846	0	Hydrocarbons
45	(3E,5E)-3,5-Octadien-2-one	1.3786	5.31116	7.6576	13.9808	17.3212	8.6762	10.327	Ketone
46	4-Ethylphenol	0	0	0	0	0	0.318105	0.101608	Alcohol
47	Benzene, pentyl-	0	0	0.165774	0.192147	0	0	0	Hydrocarbons
48	2-Isopropyl-3-methoxypyrazine	0.561078	0	0	0.579008	0.142478	0	0	Heterocyclic
49	2-Octanone	0	0	0	0	0	0.127663	0	Ketone
50	3-Octanone	5.14181	16.2149	10.0881	7.50756	0	10.0764	4.13727	Ketone
51	3-Octanol	4.67183	5.06946	15.6723	13.1248	15.0864	5.90785	7.82548	Alcohol
52	Cyclohexene, 2-ethenyl-1,3,3-trimethyl-	0.135519	0.394954	0.762571	0.232642	0.612116	0.330256	0.270304	Hydrocarbons
53	1-Octanol	0	5.48678	6.28093	5.50795	0.710175	6.23091	4.83945	Alcohol
54	5-Hepten-2-ol, 6-methyl-	1.24809	1.20831	1.88484	1.79965	2.48501	1.72193	3.01159	Alcohol
55	1-(3-Methyl-cyclopent-2-enyl)-cyclohexene	0.115571	0.221385	0.386463	0	0.171704	0.505811	0.336856	Hydrocarbons
56	Isophorone	3.72665	0	2.82722	0.605951	2.42065	0.249797	0.991082	Ketone
57	1,1'-Bicyclohexyl	0	0	0.419145	0.502657	0.120187	0.991568	0.504333	Hydrocarbons
58	Phenylcyclohexane	0	0	0	0.0653422	0	0.0585189	0	Hydrocarbons
59	Nonanal	0	0.114341	0	0	0	0	0.722236	Aldehyde
60	2,4-Dimethylbenzaldehyde	0.0855706	0	0	0	0	0	0	Aldehyde
61	4-Methylguaiacol	3.54093	2.32493	2.23731	2.28041	3.59448	1.7351	2.17403	Ether
62	Trans-2-nonenal	0.754191	0.514446	0	0.998191	1.6078	0.778324	1.94934	Aldehyde
63	cis-Cinnamaldehyde	0	0	0	0	0.473453	0	0.140714	Aldehyde
64	Nonan-2-ol	0	0.212385	0	2.8698	3.02906	1.60418	2.26731	Alcohol
65	Cinnamaldehyde	0.178994	0	0	0	0	0	0	Aldehyde
66	Benzaldehyde, 4-ethyl-	7.37158	9.6711	10.4461	6.7382	8.26128	4.12515	10.9303	Aldehyde
67	Allyl Phenyl Ether	0	0	0	0.332102	0	0	0	Ether
68	Heptyl acetat	4.07767	5.27484	6.63061	6.65084	5.16375	3.23989	2.5421	Ester
69	γ-Nonalactone	0	0	0	0	0	0	0	Ester
70	Allyl caproate	0	0	0	1.03364	0	0.942558	0	Ester
71	Cyclohexanol, 2-(2-propynyloxy)-, trans-	0	0	1.00236	0	0	0	0.688909	Ether
72	5-Methyl-5-octen-1-ol	0	0	0	0	0	0	0	Alcohol
73	R-Limonene	0	0	0.242332	0.389767	0	0	0.169139	Terpenoids
74	Naphthalene	0.371352	0	0.300239	0.27711	0.0981613	0.21347	0.244047	Hydrocarbons
75	4-Isopropylphenol	0	0	0	0	0	0.0929215	0	Alcohol
76	(−)-Isoborneol	0	0	0	0.104552	0	0	0.0762633	Terpenoids
77	Dodecane	0	0.657789	0.387733	0	0.0842581	0.0776185	0.253441	Hydrocarbons
78	2-Acetyl-3-methylthiophene	0	0	0	0	0	0	0.0875813	Heterocyclic
79	Myrtenol	0.193366	0	0	0	0.438889	0.139266	0	Terpenoids
80	Safranal	0	0	0	0	0	0	0.178677	Terpenoids
81	(Z)-Nerol	0	0	0	0	0	0.113063	0	Terpenoids
82	Dimethyltetrasulfane	0	0	0	0	0	73.649	0	Others
83	3-Tridecane-1-yne.(Z)-	0	0	0	0	0	0	2.30314	Hydrocarbons
84	Citral	9.72088	8.80386	10.473	11.5212	13.9211	9.21442	17.1939	Terpenoids
85	2-Methoxy-4-vinylphenol	0.0894658	0	0.159904	0.200856	0.181672	0	0	Ether
86	(R)-(+)-Citronellol	0	0	1.6679	3.00525	0	1.11057	0.966271	Terpenoids
87	2-n-Hexylcyclopentanone	0	0	0	0.0670951	0	0	0	Ketone
88	Borneol	0.437458	0.281273	0.306311	0.421708	0	0.402594	0.77242	Terpenoids
89	Hydrocinnamonitrile	12.9739	0	15.918	11.3835	12.8607	9.79392	7.21803	Others
90	Limonene dioxide	0.908727	1.4554	1.23381	0	1.90923	1.04302	2.59023	Terpenoids
91	Isobutyl hexanoate	0.309743	0	0	0.134657	0.103546	0	0	Ester
92	2-Decenal	0	0	0	0	0	0	0.122165	Aldehyde
93	1,7-Octadiene-3,6-diol, 2,6-dimethyl-	0	1.25503	0	0	0	1.14241	1.33652	Terpenoids
94	n-benzylideneisopropylamine	0	0	0	0	0	0	0	Others
95	1-Methoxyindole	0	0	0	0	0.483644	0	2.81154	Heterocyclic
96	2-Pinen-4-one	0	0	0	0	3.91803	0	2.93551	Terpenoids
97	10-Undecenal	3.63455	2.20282	0.968532	1.74126	1.30053	2.39038	4.06356	Aldehyde
98	Tridecane	0.454867	0.997082	0.829096	0.687265	0.775765	0.611983	0.680689	Hydrocarbons
99	(E,E)-2,4-Decadienal	0	0	0	0	0.0969443	0	0	Aldehyde
100	Indole	0.500976	0.266896	0.220773	0	1.04535	0.422996	0	Heterocyclic
101	(E)-5-Tetradecen-3-yne	0	0	0	0	0	0	0	Hydrocarbons
102	Methyl caprate	2.65949	2.28069	0.233432	0.426821	8.41012	1.80483	0.197542	Ester
103	Dispiro[4.0.4.1]undecan-1-one	0	0	0	0	0	0	0	Ketone
104	cis-3-Hexenyl hexanoate	0	0	0	0	0	0	2.54983	Ester
105	11-Oxatetracyclo[5.3.2.0(2,7).0(2,8)]dodecan-9-one	6.33711	12.9957	12.4039	13.3101	3.94977	8.06871	17.5039	Ketone
106	Eugenol	0	0	0	0	0	0	0	Ether
107	2-Undecenal	0.539727	0.336298	0.818735	0.627147	1.44748	0.12697	0.82171	Aldehyde
108	Geosmin	1.16029	1.42371	1.74591	2.32823	4.90154	0.57782	3.41957	Terpenoids
109	Adamantane, 2-hydroperoxy-2-ethenyl-	0	0	0	0	0	0	0	Others
110	Indole, 3-methyl-	2.44262	6.36874	9.12927	6.32965	4.54404	2.56367	7.68159	Heterocyclic
111	2-Isopropenyl-2,5-dimethyl-1-cyclohexanone	0	0	0.415499	0	0	0	0	Ketone
112	Decahydro-2,7a-dimethylnaphth[1,2-b]oxirene	0.210839	0.166136	0.234264	0.420844	0.409598	0.191614	0.563683	Others
113	Hexyl Hexanoate	0	0	0	0	0	0	0.143315	Ester
114	Acenaphthene	0	0	0	0	0	0	0	Hydrocarbons
115	1-Dodecanol	0.853545	0.569407	0	0	0	0.372309	0	Alcohol
116	β-Humulene	0	0	0	0	0	0.16975	0	Terpenoids
117	Methyl undecanoate	1.12853	0.215609	1.77219	1.07424	0	0	1.74564	Ester
118	n-tetradecane	0	1.50401	0	0	0	0	0.207197	Hydrocarbons
119	1H-indol-3-ylmethyl acetate	0.675672	0.440426	0.243333	0	1.78357	0.595075	1.57448	Ester
120	Methyl eugenol	0	0	0	0	0.412884	0	0	Ether
121	1,2,3,4,4a,7,8,8a-Octahydro-2,7-methanonaphthalene-3-methanol	0.124443	0	0	0	0	0.151243	1.10576	Alcohol
122	Citronellyl Acetate	0	0	0	0	0.67462	0	0	Ester
123	α-Guaiene	0.859106	2.38681	0	0	0	0	0.198693	Terpenoids
124	2,6,10,10-Tetramethylbicyclo[7.2.0]undeca-2,6-diene	0	0	0	0	0.226404	0.105513	0.517688	Terpenoids
125	β-Caryophyllene	0	4.07401	5.13932	5.0792	0	3.54843	5.37898	Terpenoids
126	2-Benzofuranmethanol, 2,4,5,6,7,7a-hexahydro-4,4,7a-trimethyl-, cis-	0	0	0	0	0	0	0.165887	Heterocyclic
127	2,3-Dihydro-1-(1-methylpropyl)-1H-indole	0	0	0	0	0	0	0	Heterocyclic
128	α-Humulene	0	0	0	0	0.375153	0	0.637642	Terpenoids
129	2,5-Dimethyl-3-phenylfuran	0	0	0	0	0	0	0	Heterocyclic
130	Bicyclo[5.2.0]nonane, 4-methylene-2,8,8-trimethyl-2-vinyl-	0.168115	0.145445	0	0	1.07028	0	1.54932	Terpenoids
131	(-)-β-Longipinene	0.112526	0.307476	0.560158	0.536798	0.188858	0	0.561587	Terpenoids
132	5,9-Undecadien-2-one, 6,10-dimethyl-, (E)-	0	0	3.70569	5.72846	4.65125	1.84807	2.6595	Ketone
133	Farnesane	0	2.58606	0	0	2.5235	0	0	Terpenoids
134	1-Pentadecyne	0	0	0	0	0	0	2.0324	Hydrocarbons
135	2,7-Methanonaphthalene-3-methanol, 1,2,3,4,4a,7,8,8a-octahydro-	0.231148	0	0	0	0	0	0	Alcohol
136	β-Copaene	0	0.576748	0.803706	0	0	0.130977	1.63339	Terpenoids
137	5-Pentadecen-7-yne,(Z)-	0	0.184676	0.27001	0	0.194562	0	0.532051	Hydrocarbons
138	trans-β-lonone	76.3109	72.8203	113.19	100.863	131.648	114.25	168.034	Ketone
139	β-Ionone epoxide	7.49658	12.288	7.34817	68.8346	24.3927	8.3895	35.6991	Terpenoids
140	Pentadecane	19.8329	15.5504	17.2618	12.0091	14.78	7.86962	23.6398	Hydrocarbons
141	(Z)-2-Pentadecen-4-yne	0.49758	0	0	0	0	0	0	Hydrocarbons
142	(E,Z,Z)-2,4,7-Tridecatrienal	0.189442	0.571733	1.0608	0.663549	0.219757	0	0.865472	Aldehyde
143	Dodecanoic acid methyl ester	0	0	1.2448	0.907	0	2.42863	0.724104	Ester
144	Methyl 10-methylundecanoate	0	0.156395	0	0	0.149491	0	0	Ester
145	4-(1,5-Dihydroxy-2,6,6-trimethylcyclohex-2-enyl)but-3-en-2-one	0	0	0	0	0	0	5.44432	Ketone
146	Damascenone	0.675003	0.544397	0.928878	0.70024	0.708966	0.775846	1.06854	Ketone
147	Ethenyl 4-(1,1-dimethylethyl)benzoate	16.1362	22.0503	0	0	0	0	54.0906	Ester
148	Benzene, 1,4-bis(1-formylethyl)-	0	0	0	0	0	0	0	Aldehyde
149	5-Di-epi-aristolochene	0	0.253658	0.311825	0.431677	0.836517	0	0.881078	Terpenoids
150	β-Damascenone	0.443254	0.369223	0.178789	0.4572	0.491553	0.507481	0.753678	Ketone
151	β-Bulnesene	0	0	0	0	0	0	0	Terpenoids
152	Amyl octanoate	0	0	0	0.0440806	0	0	0.0529504	Ester
153	Cyclohexanebutanal, 2,2-dimethyl-6-methylene-	0.202493	0	0	0	0	0	0	Aldehyde
154	5-Methoxytryptophol	0	0	0.292069	0	0	0	40.0912	Alcohol
155	Ethyl laurate	0	1.62321	0	0	0	0	0	Ester
156	n-Hexadecane	0	0	0	0.114525	0	0	0	Hydrocarbons
157	Tetradecanal	13.5298	10.6335	13.8745	9.98526	19.4363	7.31264	16.7682	Aldehyde
158	Amylcinnamaldehyde	0	0	0	0	0.182852	0	0	Aldehyde
159	5-Hydroxy-2,3,3-trimethyl-2-(3-methyl-buta-1,3-dienyl)-cyclohexanone	0.131178	0	0	0	0	0	0	Ketone
160	3-Heptadecen-5-yne	0	0	0	0	0	0	0	Hydrocarbons
161	1-Tetradecanol	0.689676	0.22376	0.504202	0.427654	3.93549	0.4972	1.23203	Alcohol
162	Amyl Salicylate	0.157554	0	0	0	0	0	0.169316	Ester
163	Heptadecane	0.15067	4.91861	0	0	0	0	0.310543	Hydrocarbons
164	7-Methoxy-4-quinolinol	18.2213	0	0	0	117.696	0	165.001	Heterocyclic
165	1H-Indole-3-carboxaldehyde, 5-methoxy-	0	0	0	0	0	0	0	Aldehyde
166	1-Heptadecyne	0	0	0	0	0	0	0	Hydrocarbons
167	E-7-Tetradecenol	6.48932	8.29321	8.26015	4.63854	12.4611	5.18738	9.32539	Alcohol
168	Methyl myristate	0	0	0	0.112922	0	0	0.265244	Ester
169	Arvelexin	12.9347	0	10.6849	8.98522	62.2932	5.53995	44.3608	Heterocyclic
170	Nootkatone	1.77077	1.46605	1.95185	1.45109	1.78823	1.30473	2.60463	Ketone
171	Ethyl myristate	0	0.373981	0	0	0	0	0	Ester
172	Z,Z-2,5-Pentadecadien-1-ol	0.33467	0	0	0.16898	0	0.224499	0.574517	Alcohol
173	Phenanthrene	0.15868	0	0.193218	0.13302	0.415762	0	0	Hydrocarbons
174	Octadecane	0	0	0	0.272752	0.0924531	0.203272	0.394509	Hydrocarbons
175	Avocadenofuran	0	0	0	0	0	0	0	Heterocyclic
176	Methyl pentadecanoate	0	0	0.0967343	0.402146	0.710599	0	0	Ester
177	Benzyl phenylacetate	0	0	0	0.52282	0	0	0	Ester
178	3-Octadecyne	27.2412	24.7738	41.2448	41.2135	123.632	17.0694	45.7948	Hydrocarbons
179	7,11-Hexadecadienal	0	0	0	0	2.47606	0	0	Aldehyde
180	7,10,13-Hexadecatrienoic acid, methyl ester	15.8681	7.93121	8.632	7.10104	26.9524	14.392	19.2662	Ester
181	Methyl palmitate	17.2467	9.67424	8.98821	16.5663	45.211	7.40334	6.88954	Ester
182	Cembrene A	0	0.173101	0.448229	0.658221	0.528122	0.692065	0.781678	Terpenoids
183	Cembrene	0.473084	1.40796	3.63544	5.19941	5.04129	5.25007	6.63826	Terpenoids
184	α-Camphorene	0	0.466045	1.4214	1.98656	1.50115	2.18965	2.32643	Terpenoids
185	Biformene	0	0	0	0	0.774531	0.0688962	0	Terpenoids
186	13-Heptadecyn-1-ol	0	0.304849	0	0.188027	0	0	0	Alcohol
187	Sclarene	4.52682	1.78789	0	2.55411	10.7349	1.17231	10.0573	Terpenoids
188	(4E,11S)-4,14,15,15-Tetramethyl-8-methylenebicyclo[9.3.1]pentadeca-4,14-diene	0	0	1.40932	0	0	0.403503	0.461362	Terpenoids
189	Trachylobane	0.675259	1.4416	3.31074	4.63252	5.06196	5.91371	7.05562	Terpenoids
190	Isopimara-9(11),15-diene	8.80834	18.9876	50.5813	67.7472	72.3788	87.6672	89.6876	Terpenoids
191	Methyl heptadecanoate	0	0	0	0.0655906	0.179416	0.146821	0	Ester
192	10-Heptadecen-8-ynoic acid, methyl ester, (E)-	0	0	0	0	0	0	0	Ester
193	6,9,12-Octadecatrienoic acid, methyl ester	0.460157	0.24278	0	0.225001	0.816467	0	0	Ester
194	Heneicosane	0	0	0	0	0	0.514478	0	Hydrocarbons
195	Methyl (7E,10E)-7,10-octadecadienoate	0	0	0.399061	0	0	0	0	Ester
196	Methyl linolelaidate	3.36298	1.32573	0.997523	1.43959	4.95511	2.06841	4.55988	Ester
197	Methyl Linolenate	0	0	0	0	0	0	0	Ester
198	9-Octadecen-12-ynoic acid, methyl ester	0	0	0	0	0.457732	0	0	Ester
199	i-Propyl 6,9,12-hexadecatrienoate	0	0.194489	0	0	0	0	0	Ester
200	Methyl stearate	0.117251	0	0	0.0744727	0.319772	0	0.267518	Ester
201	3,4'-Isopropylidenediphenol	0	0	0	7.67502	10.8144	0	0	Others
202	Tricosane	0	0	0.208184	0.257423	0.359863	0.357525	0.708669	Hydrocarbons
203	Bis(2-ethylhexyl) adipate	0	0	0	0.0580984	6.87528	0	10.2725	Ester
204	Pentacosane	0	0	0.750024	1.08055	0	1.30609	1.63874	Hydrocarbons
205	Octacosane	0	0	0	0	0.515656	0	0	Hydrocarbons
206	Nonacosane	4.618	31.6463	18.626	5.38103	13.03	7.28446	16.5864	Hydrocarbons
