# Supplementary material for: Dual-Ionization SPME-GC–HRMS Metabolomic Profiling of Broccoli Volatiles for the Construction of a Broccoli Metabolic Database
Source: Molecules. 2025 Sep 17;30(18):3781. doi: 10.3390/molecules30183781 (PMC12472610; doi:10.3390/molecules30183781)
Supplement: Supplementary file 1 [file molecules-30-03781-s001.zip › Table S3 Information on 191 broccoli cultivars.xlsx]

## Sheet: Sheet1
Table S3 Information on 191 broccoli cultivars
Cultivars Number	Cultivars name	Seed Provider
Q28	Yacui 60	Shouguang Syngenta Seed Co., Ltd.
Q30	Zhongqing 318	The Institute of Vegetables and Flowers, Chinese Academy of Agricultural Sciences
Q31	Zhongqing 319	The Institute of Vegetables and Flowers, Chinese Academy of Agricultural Sciences
Q32	22QH-4	Institute of Horticulture, Shanghai Academy of Agricultural Sciences
Q35	Tailv 131	Taizhou Academy of Agricultural Sciences
Q37	Tailv 131-3	Taizhou Academy of Agricultural Sciences
Q38	Tailv 132	Taizhou Academy of Agricultural Sciences
Q39	Tailv 132-2	Taizhou Academy of Agricultural Sciences
Q40	Tailv 325-2	Taizhou Academy of Agricultural Sciences
Q41	Tailv 341	Taizhou Academy of Agricultural Sciences
Q42	Tailv 354	Taizhou Academy of Agricultural Sciences
Q43	Tailv 465	Taizhou Academy of Agricultural Sciences
Q44	Tailv 492	Taizhou Academy of Agricultural Sciences
Q45	Tailv 527	Taizhou Academy of Agricultural Sciences
Q46	Tailv 528	Taizhou Academy of Agricultural Sciences
Q47	Tailv 553	Taizhou Academy of Agricultural Sciences
Q48	Tailv 558	Taizhou Academy of Agricultural Sciences
Q49	Zheqing 161	Zhejiang Academy of Agricultural Sciences
Q50	Tailv 568	Taizhou Academy of Agricultural Sciences
Q51	Tailv 590	Taizhou Academy of Agricultural Sciences
Q52	Tailv 614	Taizhou Academy of Agricultural Sciences
Q53	Tailv 615	Taizhou Academy of Agricultural Sciences
Q54	Tailv 618	Taizhou Academy of Agricultural Sciences
Q55	Tailv 619	Taizhou Academy of Agricultural Sciences
Q56	Tailv 620	Taizhou Academy of Agricultural Sciences
Q57	Tailv 630	Taizhou Academy of Agricultural Sciences
Q58	Tailv 634	Taizhou Academy of Agricultural Sciences
Q59	Tailv 761	Taizhou Academy of Agricultural Sciences
Q60	Tailv 764	Taizhou Academy of Agricultural Sciences
Q61	Tailv 765	Taizhou Academy of Agricultural Sciences
Q62	Tailv 766	Taizhou Academy of Agricultural Sciences
Q63	Tailv 770	Taizhou Academy of Agricultural Sciences
Q64	Tailv 775	Taizhou Academy of Agricultural Sciences
Q65	Tailv 808	Taizhou Academy of Agricultural Sciences
Q66	Tailv 811	Taizhou Academy of Agricultural Sciences
Q67	Meiao 7207	Zhejiang Mitsuo Seed Co., Ltd.
Q68	Meiao 8076	Zhejiang Mitsuo Seed Co., Ltd.
Q69	Meiao 8237	Zhejiang Mitsuo Seed Co., Ltd.
Q70	Meiao 8270	Zhejiang Mitsuo Seed Co., Ltd.
Q71	Meiao 0101	Zhejiang Mitsuo Seed Co., Ltd.
Q72	Meiao 1090	Zhejiang Mitsuo Seed Co., Ltd.
Q73	Meiao 7168	Zhejiang Mitsuo Seed Co., Ltd.
Q74	Meiao 8362	Zhejiang Mitsuo Seed Co., Ltd.
Q76	Zhongqing 318	China Vegetable Seed Technology (Beijing) Co., Ltd.
Q78	Feicui 11	Shouguang Syngenta Seed Co., Ltd.
Q80	WE019	Shanghai Woer Agricultural Technology Co., Ltd.
Q81	WE188	Shanghai Woer Agricultural Technology Co., Ltd.
Q82	WE191	Shanghai Woer Agricultural Technology Co., Ltd.
Q84	Mixiusi	Heshan Pengguang Agriculture Co., Ltd.
Q85	Chuqiu 4	Heshan Pengguang Agriculture Co., Ltd.
Q86	Wudi 5	Rui'an Xingnong Vegetable Co., Ltd.
Q88	Wudi 9	Rui'an Xingnong Vegetable Co., Ltd.
Q90	AJ86	Hangzhou Jiahe Seedling Co., Ltd.
Q94	AJ31	Hangzhou Jiahe Seedling Co., Ltd.
Q96	AJ14	Hangzhou Jiahe Seedling Co., Ltd.
Q97	AJ231	Hangzhou Jiahe Seedling Co., Ltd.
Q98	Hetianlv 335	Hangzhou Liuhe Seeds Co., Ltd.
Q99	Hetianlv 345	Hangzhou Liuhe Seeds Co., Ltd.
Q100	Hetianlv 355	Hangzhou Liuhe Seeds Co., Ltd.
Q101	Hetianlv 375	Hangzhou Liuhe Seeds Co., Ltd.
Q102	Hetianlv 75 Broccoli	Hangzhou Liuhe Seeds Co., Ltd.
Q103	QYW75A	Wenzhou Wuqiao Seed Industry Co., Ltd.
Q104	QYW80C	Wenzhou Wuqiao Seed Industry Co., Ltd.
Q105	QYW80D	Wenzhou Wuqiao Seed Industry Co., Ltd.
Q106	QYW85A	Wenzhou Wuqiao Seed Industry Co., Ltd.
Q107	QYW85D	Wenzhou Wuqiao Seed Industry Co., Ltd.
Q108	QYW90A	Wenzhou Wuqiao Seed Industry Co., Ltd.
Q109	QD 80 Days	Wenzhou Wuqiao Seed Industry Co., Ltd.
Q110	Green Parrot 80 Days	Wenzhou Wuqiao Seed Industry Co., Ltd.
Q111	QD 85 Days	Wenzhou Wuqiao Seed Industry Co., Ltd.
Q112	QD 90 Days	Wenzhou Wuqiao Seed Industry Co., Ltd.
Q113	B206S	Zhejiang Qingyi Seedling Co., Ltd.
Q114	B202S	Zhejiang Qingyi Seedling Co., Ltd.
Q115	B207S	Zhejiang Qingyi Seedling Co., Ltd.
Q116	B211	Zhejiang Qingyi Seedling Co., Ltd.
Q117	B4-901	Zhejiang Qingyi Seedling Co., Ltd.
Q118	Zheqing 80	Zhejiang Academy of Agricultural Sciences
Q119	Zheqing 100	Zhejiang Academy of Agricultural Sciences
Q120	Tailv 567	Taizhou Academy of Agricultural Sciences
Q121	Zheqing 227	Zhejiang Academy of Agricultural Sciences
Q122	ZJY-1	Zhenjiang Academy of Agricultural Sciences
Q123	ZJY-2	Zhenjiang Academy of Agricultural Sciences
Q124	ZJY-3	Zhenjiang Academy of Agricultural Sciences
Q125	2101	Beijing Junchuan Seed Technology Co.Ltd
Q126	Broccoli '80 Days'	Rui'an Ruinong Vegetable Seedling Co., Ltd.
Q127	Broccoli '90 Days'	Rui'an Ruinong Vegetable Seedling Co., Ltd.
Q129	Asia-Africa Broccoli 19003-1	Wuhan Asia-Africa Seed Co., Ltd.
Q130	Asia-Africa Broccoli 20179	Wuhan Asia-Africa Seed Co., Ltd.
Q131	Kangqianwan 6	Henan Yuyi Seed Industry Technology Development Co., Ltd.
Q132	Suqing 2203	Jiangsu Academy of Agricultural Sciences
Q134	Broccoli 750	Fujian Anchor Agricultural Technology Co., Ltd.
Q135	Broccoli L-2808	Fujian Anchor Agricultural Technology Co., Ltd.
Q136	Broccoli 804	Fujian Anchor Agricultural Technology Co., Ltd.
Q138	B2006	Henan Ouland Seed Industry Co., Ltd.
Q144	Zhongxia 22-7	Xiamen Zhongxia Vegetable Seeds Co., Ltd.
Q145	Zhongxia 22-8	Xiamen Zhongxia Vegetable Seeds Co., Ltd.
Q149	Zhongxia 22-15	Xiamen Zhongxia Vegetable Seeds Co., Ltd.
Q151	Zhongxia 22-17	Xiamen Zhongxia Vegetable Seeds Co., Ltd.
Q152	Zhongxia 22-18	Xiamen Zhongxia Vegetable Seeds Co., Ltd.
Q153	Zhongxia 22-19	Xiamen Zhongxia Vegetable Seeds Co., Ltd.
Q155	B2052	Henan Ouland Seed Industry Co., Ltd.
Q156	B2053	Henan Ouland Seed Industry Co., Ltd.
Q160	B4	Beijing Vegetables Research Center of BAAFS
Q161	B75	Beijing Vegetables Research Center of BAAFS
Q165	Yanzhen 2	Jingyan Yinong (Beijing) Seed Industry Technology Co., Ltd.
Q166	Yanzhen 3	Jingyan Yinong (Beijing) Seed Industry Technology Co., Ltd.
Q169	Tailv 6	Zhejiang Wuwangnong Seed. Co., Ltd.
Q170	Tailv 446	Zhejiang Wuwangnong Seed. Co., Ltd.
Q171	W1	Wenzhou Academy of Agricultural Sciences
Q172	W2	Wenzhou Academy of Agricultural Sciences
Q174	W4	Wenzhou Academy of Agricultural Sciences
Q175	W5	Wenzhou Academy of Agricultural Sciences
Q176	W6	Wenzhou Academy of Agricultural Sciences
Q179	W9	Wenzhou Academy of Agricultural Sciences
Q180	Cold-Tolerant No. 8 Broccoli 75 Days	Zhejiang Shenliang Seed Co., Ltd.
Q181	Qingxiu 70	Wenzhou Shenlu Seed Co., Ltd.
Q183	W13	Wenzhou Academy of Agricultural Sciences
Q184	Y2	Wenzhou Shenlu Seed Co., Ltd.
Q188	W18	Wenzhou Academy of Agricultural Sciences
Q190	W20	Wenzhou Academy of Agricultural Sciences
Q191	Cold-Tolerant 1	Hangzhou Xiaowei Seed Industry Co., Ltd.
Q192	Cold-Tolerant 2	Hangzhou Xiaowei Seed Industry Co., Ltd.
Q193	Cold-Tolerant 4	Hangzhou Xiaowei Seed Industry Co., Ltd.
Q195	Yanxiu	Hangzhou Xiaowei Seed Industry Co., Ltd.
Q196	Yanxiu 2	Hangzhou Xiaowei Seed Industry Co., Ltd.
Q197	Shenliang 1	Zhejiang Shenliang Seed Co., Ltd.
Q199	Shenliang 3	Zhejiang Shenliang Seed Co., Ltd.
Q202	Shenliang 220	Zhejiang Shenliang Seed Co., Ltd.
Q203	Shenliang 221	Zhejiang Shenliang Seed Co., Ltd.
Q204	Shenliang 223	Zhejiang Shenliang Seed Co., Ltd.
Q205	Shenliang 224	Zhejiang Shenliang Seed Co., Ltd.
Q208	Shenliang 228	Zhejiang Shenliang Seed Co., Ltd.
Q210	Cold-Tolerant No. 1 Broccoli 70 Days	Zhejiang Shenliang Seed Co., Ltd.
Q211	Cold-Tolerant No. 2	Zhejiang Shenliang Seed Co., Ltd.
Q213	W10	Wenzhou Academy of Agricultural Sciences
Q214	W11	Wenzhou Academy of Agricultural Sciences
Q215	Sijuilv	Wenzhou Shenlu Seed Co., Ltd.
Q216	Hanxiu 82	Wenzhou Shenlu Seed Co., Ltd.
Q217	W14	Wenzhou Academy of Agricultural Sciences
Q219	Zhongqing 517	The Institute of Vegetables and Flowers, Chinese Academy of Agricultural Sciences
Q220	KC-FW65	Zhejiang Kecheng Seed Co., Ltd.
Q221	22QH-2	Institute of Horticulture, Shanghai Academy of Agricultural Sciences
Q223	Tailv 272	Taizhou Academy of Agricultural Sciences
Q224	Tailv 273	Taizhou Academy of Agricultural Sciences
Q225	Meiao 9090	Zhejiang Mitsuo Seed Co., Ltd.
Q226	Meiao 9190	Zhejiang Mitsuo Seed Co., Ltd.
Q227	Meiao 9065	Zhejiang Mitsuo Seed Co., Ltd.
Q228	Meiao 9070G	Zhejiang Mitsuo Seed Co., Ltd.
Q230	Wancui 2	Shouguang Syngenta Seed Co., Ltd.
Q231	Zhongqing 60	China Vegetable Seed Technology (Beijing) Co., Ltd.
Q232	Zhongqing 65	China Vegetable Seed Technology (Beijing) Co., Ltd.
Q233	WE006	Shanghai Woer Agricultural Technology Co., Ltd.
Q234	Wudi 1	Rui'an Xingnong Vegetable Co., Ltd.
Q236	Wudi 3	Rui'an Xingnong Vegetable Co., Ltd.
Q237	Shenshi 65	Shanghai Woer Agricultural Technology Co., Ltd.
Q240	AJ68	Hangzhou Jiahe Seedling Co., Ltd.
Q242	QYW70C	Wenzhou Wuqiao Seed Industry Co., Ltd.
Q243	Lvhui 10	Dalian Mikado International Seeds Co., Ltd.
Q245	B205S	Zhejiang Qingyi Seedling Co., Ltd.
Q246	Zheqing 164	Zhejiang Academy of Agricultural Sciences
Q248	6407	Lihe International Seedling Co., Ltd.
Q254	Asia-Africa Broccoli 19925	Wuhan Asia-Africa Seed Co., Ltd.
Q255	QHC99	Beijing Jewelry Seeds
Q257	Suqing 2228	Jiangsu Academy of Agricultural Sciences
Q258	B2043	Henan Ouland Seed Industry Co., Ltd.
Q264	B2044	Henan Ouland Seed Industry Co., Ltd.
Q265	Zhongqing 518	The Institute of Vegetables and Flowers, Chinese Academy of Agricultural Sciences
Q266	KC-KL70	Zhejiang Kecheng Seed Co., Ltd.
Q267	KC-XB01	Zhejiang Kecheng Seed Co., Ltd.
Q269	XLH-16CMS	Hebei Jingshu Agricultural Technology Co., Ltd.
Q270	Zhongxia 22-1	Xiamen Zhongxia Vegetable Seeds Co., Ltd.
Q271	Zhongxia 22-2	Xiamen Zhongxia Vegetable Seeds Co., Ltd.
Q273	Zhongxia 22-9	Xiamen Zhongxia Vegetable Seeds Co., Ltd.
Q274	Zhongxia 22-10	Xiamen Zhongxia Vegetable Seeds Co., Ltd.
Q275	Zhongxia 22-14	Xiamen Zhongxia Vegetable Seeds Co., Ltd.
Q276	D2206	Wuhan Jiutouniao Seedling Co., Ltd.
Q279	B72	Beijing Vegetables Research Center of BAAFS
Q282	Cold-Tolerant Yanxiu	Hangzhou Xiaowei Seed Industry Co., Ltd.
Q285	Y1	Wenzhou Shenlu Seed Co., Ltd.
Q286	Y4	Wenzhou Shenlu Seed Co., Ltd.
Q287	Zhongqing 15	The Institute of Vegetables and Flowers, Chinese Academy of Agricultural Sciences
Q288	Zhongqing 185	The Institute of Vegetables and Flowers, Chinese Academy of Agricultural Sciences
Q289	Gguowangge 2	Wenzhou Zhaofeng Seedling Co., Ltd.
Q290	2021	Wenzhou Zhaofeng Seedling Co., Ltd.
Q293	2122	Wenzhou Zhaofeng Seedling Co., Ltd.
Q294	19135	Wenzhou Zhaofeng Seedling Co., Ltd.
Q298	Meiao 7048	Zhejiang Mitsuo Seed Co., Ltd.
Q299	Meiao 9069	Zhejiang Mitsuo Seed Co., Ltd.
Q300	Zhongqing 518	China Vegetable Seed Technology (Beijing) Co., Ltd.
Q303	6405	Lihe International Seedling Co., Ltd.
Q304	Tailv 328	Zhejiang Wuwangnong Seed. Co., Ltd.
